# Supplementary material for: Vitality and Challenging Commitment in Times of Digital Intensification: Evidence for Healthy Educational Organizations Based on Teacher Engagement in Chile
Source: Eur J Investig Health Psychol Educ. 2026 Mar 13;16(3):44. doi: 10.3390/ejihpe16030044 (PMC13024961; doi:10.3390/ejihpe16030044)
Supplement: Supplementary file 1 [file ejihpe-16-00044-s001.zip]

Archive with 1 entries (1 files):
- ejihpe-4138263-supplementary.csv
