# Supplementary material for: Vitality and Challenging Commitment in Times of Digital Intensification: Evidence for Healthy Educational Organizations Based on Teacher Engagement in Chile
Source: Eur J Investig Health Psychol Educ. 2026 Mar 13;16(3):44. doi: 10.3390/ejihpe16030044 (PMC13024961; doi:10.3390/ejihpe16030044)
Supplement: Supplementary file 1 [file ejihpe-16-00044-s001.zip › ejihpe-4138263-supplementary.csv]

AGE	GND	REG	LOC	DEP	EXP	EDU	WBW1	WBW2	WBW3	WBW4	WBW5	WBW6	WBW7	WBW8	WBW9	WBW10	WBW11	WBW12	WBW13	WBW14	WBW15	WBW16	WBW17	F1	F2	FT
2	1	MET	2	2	3	1	5	5	5	5	5	5	5	5	5	5	5	5	5	5	5	5	5	5	5	5
4	1	MET	2	1	5	4	5	5	5	5	5	5	5	5	5	5	5	5	6	5	5	5	5	5	5	5
3	1	MET	2	2	5	2	5	6	6	5	5	4	6	5	3	6	6	6	6	5	6	5	6	5	6	5
2	1	MET	2	2	2	2	5	4	5	5	5	5	5	5	5	5	5	4	6	4	5	1	2	5	3	4
3	1	MET	2	2	2	1	3	4	2	3	3	1	1	1	1	1	1	1	1	1	1	1	2	2	1	2
3	1	LAR	2	2	3	1	6	6	6	5	5	1	6	5	4	6	5	3	4	4	6	5	6	5	5	5
3	3	LAR	2	2	1	1	5	6	6	6	4	6	6	4	5	5	5	5	5	5	5	0	0	5	3	5
4	1	LAR	2	2	1	1	4	4	4	5	5	3	5	5	3	5	5	4	4	4	5	3	5	4	4	4
3	1	LAR	2	2	3	1	3	2	4	2	2	3	2	2	2	2	2	2	2	3	4	3	3	2	3	3
4	1	LAR	2	2	2	1	5	6	6	6	6	4	6	5	5	6	5	4	5	4	4	4	1	5	3	5
2	1	LAR	2	2	3	1	6	6	6	5	6	6	6	6	6	6	6	6	6	6	6	5	6	6	6	6
3	1	LAR	2	2	2	1	4	4	4	4	4	3	4	3	3	4	4	3	4	3	4	4	4	4	4	4
3	1	LAR	2	2	2	1	5	5	5	4	5	5	5	4	6	5	5	5	5	5	5	4	4	5	5	5
2	1	LAR	2	2	2	1	3	4	4	3	3	2	4	3	3	3	3	3	5	3	4	5	4	3	4	3
4	2	MET	2	1	5	4	3	3	5	5	5	3	4	5	3	5	4	4	3	5	4	4	4	4	4	4
3	2	LAR	2	2	4	1	4	4	4	3	3	4	4	3	4	4	2	2	2	2	1	2	1	3	2	3
3	1	LAR	2	2	4	4	5	6	6	5	6	5	6	5	5	6	5	5	6	6	5	3	6	5	5	5
2	2	LAR	2	2	2	2	3	3	3	3	2	2	3	1	3	4	3	3	4	3	4	3	3	3	3	3
1	2	LAR	2	2	1	1	4	4	5	5	4	2	5	4	4	5	4	4	3	4	5	5	5	4	4	4
4	1	LAR	2	1	4	3	5	5	5	4	5	4	5	5	5	5	5	3	5	4	5	3	4	5	4	5
2	1	LAR	2	2	1	1	4	4	4	4	4	4	4	4	4	4	4	4	4	4	4	4	4	4	4	4
2	2	LAR	2	1	2	1	2	4	4	4	4	2	4	3	3	5	4	3	3	4	4	3	3	4	3	3
2	1	LAR	2	1	3	1	5	6	6	6	6	6	6	6	6	6	6	6	0	0	6	6	6	6	4	5
2	2	LAR	2	1	2	1	3	4	2	3	3	4	4	3	2	4	3	3	5	3	3	4	5	3	4	3
2	2	LAR	2	2	2	1	3	3	3	3	2	3	2	5	1	1	3	3	5	3	1	5	4	3	4	3
4	1	LAR	2	1	3	1	3	3	4	5	5	5	5	5	5	5	5	5	5	5	5	5	5	5	5	5
4	1	LAR	1	1	3	1	5	5	5	5	5	4	4	5	4	5	5	5	3	4	5	4	4	5	4	5
2	1	LAR	2	1	3	1	5	4	4	4	5	3	5	2	5	6	5	4	6	6	6	5	6	4	6	5
3	2	LAR	2	1	4	1	5	6	5	6	6	5	5	6	5	6	5	5	5	5	5	5	5	5	5	5
3	1	LAR	2	1	3	1	5	6	6	6	6	6	6	5	5	6	6	4	6	5	6	5	6	6	6	6
5	1	LAR	2	1	5	2	6	6	6	6	6	6	6	6	6	6	6	6	5	6	6	6	6	6	6	6
2	1	LAR	2	2	2	1	6	6	5	5	6	4	5	6	6	6	5	5	4	3	5	6	6	5	5	5
4	1	LAR	2	1	4	1	2	2	3	2	3	2	3	3	3	3	2	3	2	2	3	2	2	3	2	3
3	1	LAR	2	2	3	1	2	3	0	1	3	2	4	1	4	4	3	2	4	4	4	3	4	2	4	3
3	1	LAR	2	2	2	1	2	3	4	2	3	3	4	3	3	4	3	2	4	3	4	3	3	3	3	3
3	1	LAR	2	2	3	4	5	5	5	5	5	4	5	4	5	5	5	5	5	4	4	1	4	5	3	4
5	1	LAR	2	2	5	1	5	6	5	5	5	5	5	5	5	5	5	5	5	4	5	5	5	5	5	5
2	1	LAR	2	1	1	1	3	3	3	4	3	3	3	3	3	4	3	3	3	3	3	3	3	3	3	3
1	1	LAR	2	2	1	1	5	6	6	6	6	4	6	6	6	6	6	5	6	5	6	5	6	6	6	6
2	1	MET	2	2	2	1	4	4	5	4	4	3	4	3	5	6	4	3	4	3	5	5	5	4	4	4
1	1	LAR	2	2	1	1	5	6	5	6	6	5	6	6	6	6	6	6	4	5	6	4	6	6	5	6
1	1	LAR	2	2	1	1	4	5	3	4	5	4	5	4	4	5	5	5	3	2	5	4	0	4	3	4
4	1	LAR	2	2	3	1	6	6	6	6	6	6	6	6	6	6	6	6	6	6	6	5	6	6	6	6
3	1	LAR	2	2	3	1	5	5	5	5	5	0	5	1	4	5	5	4	5	4	5	5	5	4	5	4
2	1	LAR	2	2	2	1	4	4	3	4	5	4	4	4	4	4	4	4	5	4	4	2	4	4	4	4
1	1	LAR	2	2	1	1	2	3	2	2	1	3	1	0	1	2	3	2	5	2	3	2	5	2	3	2
2	1	LAR	2	2	2	1	3	3	4	3	3	3	3	3	3	3	3	3	4	4	3	3	4	3	4	3
2	1	LAR	2	2	2	4	4	5	5	3	4	4	5	4	3	5	4	3	4	3	5	5	5	4	4	4
3	1	MET	2	2	2	1	5	6	6	4	5	5	6	5	5	6	6	6	5	5	6	0	5	5	4	5
4	1	MET	2	2	3	4	5	5	5	5	5	5	5	5	5	5	5	5	5	5	5	4	4	5	5	5
2	1	MET	2	2	3	2	6	6	6	6	6	5	5	5	5	5	5	5	6	6	6	4	5	5	5	5
4	1	MET	2	2	5	4	4	5	4	4	4	4	5	4	4	5	5	4	4	4	4	3	3	4	4	4
3	1	LAR	2	2	3	1	4	5	5	5	5	3	5	5	5	5	5	5	5	4	5	5	5	5	5	5
1	1	LAR	1	2	1	4	3	3	4	4	4	3	4	4	4	5	5	5	3	4	6	6	6	4	5	4
1	1	LAR	1	2	1	1	1	5	5	4	5	5	5	4	5	5	5	5	4	4	5	4	5	4	4	4
1	1	LAR	1	2	1	1	5	4	5	5	5	1	4	3	2	3	5	1	6	4	4	6	6	4	5	4
2	1	LAR	1	2	2	4	4	5	5	5	5	5	5	3	4	6	5	5	6	5	6	4	6	5	5	5
1	1	LAR	1	2	1	4	1	4	4	1	2	1	2	2	2	2	5	5	5	4	4	5	4	2	4	3
2	2	LAR	1	2	1	1	3	3	5	4	3	6	4	1	2	3	3	1	5	4	4	5	5	3	5	4
2	1	LAR	1	2	2	1	6	6	6	4	5	6	4	4	3	3	4	4	5	4	6	4	4	5	5	5
3	1	MET	2	2	4	1	6	6	5	6	6	0	6	6	6	6	6	4	6	5	6	5	5	5	5	5
2	1	MET	2	2	2	2	5	6	5	5	6	1	6	5	5	5	4	3	4	3	5	2	3	5	3	4
3	1	MET	2	2	5	1	1	3	2	2	2	3	4	1	1	6	4	0	4	3	4	5	0	2	3	3
5	1	MET	2	2	5	1	3	2	5	5	3	5	3	2	2	3	6	3	6	3	6	6	6	3	5	4
3	1	MET	2	2	3	4	5	5	6	5	6	6	6	6	6	6	6	6	6	6	6	6	6	6	6	6
1	2	LAR	2	2	1	1	5	5	5	3	4	5	4	3	5	4	4	5	5	4	4	2	5	4	4	4
3	1	MET	2	2	2	1	6	6	4	6	6	6	6	6	6	6	6	6	5	6	6	0	6	6	4	5
2	1	MET	2	2	2	1	5	5	5	5	5	5	5	5	5	5	5	5	5	5	5	5	1	5	4	5
3	1	LAR	2	2	4	1	3	6	4	3	3	5	3	4	4	6	5	4	6	6	5	6	6	4	6	5
4	1	MET	2	2	2	1	5	5	5	5	5	4	4	3	5	5	5	5	6	5	6	6	6	5	6	5
4	1	MET	2	2	3	1	5	6	5	4	5	4	5	4	4	6	5	2	2	5	6	4	4	5	4	5
2	1	LAR	2	2	2	4	5	5	5	5	5	4	4	4	4	5	6	5	5	5	5	5	5	5	5	5
2	1	LAR	2	2	2	1	5	6	6	5	5	0	5	6	5	6	5	5	6	3	5	3	3	5	4	5
2	1	LAR	2	2	1	1	3	5	2	3	4	1	4	3	3	4	3	2	4	2	3	2	1	3	2	3
3	1	MET	2	2	3	1	1	4	4	1	3	0	3	3	3	4	3	3	3	3	4	4	4	3	4	3
4	1	MET	2	2	3	1	5	5	5	5	5	5	5	5	5	5	5	5	5	5	5	6	6	5	5	5
1	1	LAR	2	2	1	1	1	2	3	1	3	3	2	1	2	3	3	1	4	1	3	1	3	2	2	2
4	1	MET	2	2	5	4	2	4	2	4	5	2	4	3	5	5	5	5	5	5	5	5	5	4	5	4
2	1	LAR	2	2	2	2	4	5	4	4	5	2	5	4	4	4	4	4	4	1	4	0	1	4	2	4
4	1	LAR	2	2	4	4	4	4	5	5	5	5	5	5	5	5	1	4	5	5	5	1	1	5	3	4
3	1	MET	2	2	3	1	6	6	6	5	6	3	6	5	6	6	6	6	6	6	6	3	6	6	5	6
5	2	MET	2	1	5	1	5	5	5	5	5	5	5	5	5	5	5	5	5	5	5	0	5	5	4	5
3	1	MET	2	1	4	4	6	6	6	6	6	5	6	6	6	6	6	5	6	4	6	0	4	6	4	5
3	1	MET	2	1	3	4	6	5	6	6	6	4	6	0	0	4	4	4	4	0	6	5	6	4	4	4
3	1	LAR	1	1	2	2	4	5	5	6	5	5	5	4	4	5	4	4	5	5	4	5	4	5	5	5
2	1	LAR	1	1	3	1	5	5	5	4	5	4	5	3	3	4	4	3	3	3	6	3	3	4	4	4
3	3	LAR	1	1	2	1	3	4	3	5	6	5	6	6	5	6	6	4	6	4	6	5	5	5	5	5
3	1	LAR	1	1	3	4	4	4	4	4	4	5	5	5	5	5	5	5	5	4	5	4	5	5	5	5
3	2	LAR	1	1	2	1	2	6	5	3	5	5	6	5	5	6	6	5	6	6	6	5	6	5	6	5
2	2	MET	2	2	2	1	5	6	6	6	6	6	6	5	6	6	6	6	6	3	6	1	6	6	4	5
3	1	LAR	1	1	4	1	6	6	6	6	6	6	5	6	6	6	5	5	6	6	6	6	6	6	6	6
2	1	LAR	1	1	3	3	5	6	5	5	5	6	5	4	5	5	5	5	5	5	5	4	5	5	5	5
2	1	MET	2	2	1	4	5	6	4	6	6	6	6	6	6	6	6	6	6	6	6	6	6	6	6	6
3	2	LAR	1	1	3	1	5	5	6	6	6	6	6	6	6	6	6	6	6	6	6	6	6	6	6	6
2	2	LAR	1	1	3	1	5	6	5	6	5	5	6	5	6	6	6	6	6	4	6	5	5	6	5	5
4	1	MET	2	2	5	4	5	5	5	5	5	5	5	5	5	5	5	5	5	5	5	5	5	5	5	5
4	2	LAR	1	1	4	1	6	6	6	6	6	5	6	6	6	6	6	6	6	5	6	5	5	6	5	6
3	1	MET	2	2	5	2	3	5	5	4	4	5	4	4	4	6	6	6	6	6	6	6	6	5	6	5
2	1	MET	2	2	3	1	4	5	5	4	4	3	5	3	3	5	4	4	5	3	4	2	2	4	3	4
3	1	LAR	1	1	3	2	5	6	5	5	6	2	5	5	5	6	5	4	4	4	2	1	1	5	2	4
3	1	LAR	1	1	3	1	3	2	3	2	1	4	1	1	0	3	1	0	0	3	1	1	3	2	2	2
3	1	LAR	1	1	3	1	5	6	6	5	5	4	6	6	4	6	5	6	6	4	6	6	6	5	6	5
3	1	MET	2	2	4	1	3	3	3	5	5	5	6	4	6	6	6	6	6	4	6	4	6	5	5	5
1	1	MET	2	2	1	2	4	4	6	4	4	0	2	0	2	2	3	2	6	4	6	6	6	3	6	4
3	1	MET	2	1	4	1	6	6	4	4	4	4	4	4	4	4	4	5	5	4	5	6	5	4	5	5
3	1	MET	2	2	5	1	6	6	6	6	6	6	6	4	4	6	6	6	6	4	4	4	4	6	4	5
2	1	MET	2	2	3	1	4	5	4	4	4	3	4	3	3	5	4	4	5	4	5	3	5	4	4	4
3	1	LRI	2	1	5	4	6	6	6	6	6	6	6	6	6	6	6	6	6	6	6	6	6	6	6	6
3	1	LRI	2	1	4	1	6	5	6	5	6	5	5	5	5	6	6	5	6	6	6	6	5	5	6	6
3	1	LRI	2	1	4	3	6	6	6	6	6	6	6	6	6	6	6	6	6	6	6	6	6	6	6	6
2	1	LRI	2	2	2	4	5	5	5	6	6	0	6	4	5	6	6	6	6	6	6	2	6	5	5	5
2	2	LRI	2	2	3	1	5	5	4	4	5	4	5	5	5	5	5	4	5	4	5	5	4	5	5	5
3	2	LRI	2	2	3	4	4	5	5	6	6	0	5	5	5	5	5	4	5	4	4	4	4	5	4	5
4	1	LRI	2	2	4	1	5	6	6	4	5	6	6	5	6	6	6	4	5	5	5	5	5	5	5	5
3	1	LRI	2	2	2	1	3	3	2	2	3	3	4	3	2	5	4	3	3	3	3	3	5	3	3	3
2	1	LRI	2	2	2	1	5	5	5	6	5	3	5	4	3	6	5	1	6	4	4	4	6	5	5	5
2	2	LRI	2	2	1	1	4	6	4	3	3	3	4	1	2	3	3	6	5	4	4	4	4	3	4	4
2	1	LRI	2	2	2	1	2	3	1	2	2	1	2	1	2	2	3	5	4	3	4	4	4	2	4	3
3	1	LRI	2	2	3	2	4	4	4	4	4	5	4	4	4	4	4	4	4	4	4	4	4	4	4	4
2	1	LRI	2	2	2	1	3	3	5	5	5	2	5	2	5	5	5	0	5	0	5	5	5	4	4	4
1	1	LAR	2	2	1	1	6	6	6	6	6	6	6	6	6	5	6	5	5	4	5	4	6	6	5	6
1	1	LRI	2	2	1	1	6	6	6	6	6	6	6	6	6	6	6	6	3	3	6	1	5	6	4	5
2	1	LRI	2	2	2	1	5	5	5	5	5	6	6	5	5	6	5	5	5	5	5	6	6	5	5	5
3	1	LRI	2	2	4	1	1	2	3	2	2	1	1	0	1	1	3	3	4	4	4	4	4	2	4	2
1	1	LRI	2	2	1	1	4	6	3	5	6	6	6	4	5	6	3	3	3	1	3	2	5	5	3	4
3	1	LRI	2	2	3	2	5	6	5	6	6	5	5	5	4	6	4	1	6	5	6	5	6	5	6	5
3	1	LRI	2	2	3	2	6	6	6	6	6	6	6	6	6	6	6	6	6	6	6	4	4	6	5	6
2	1	LRI	2	2	2	1	4	5	3	4	5	5	4	2	4	5	4	6	6	6	4	6	6	4	6	5
4	2	LRI	2	2	5	2	3	3	6	4	5	6	5	6	6	6	6	6	6	5	5	6	4	5	5	5
2	1	LRI	2	2	3	1	5	5	6	5	5	5	5	5	5	6	6	5	6	6	6	6	6	5	6	5
2	1	LRI	2	2	1	1	5	6	6	5	6	6	6	5	2	6	4	4	1	1	6	5	5	5	4	5
3	1	LRI	2	2	3	2	4	3	3	3	3	4	3	3	3	3	3	4	3	3	4	4	4	3	4	3
3	1	LRI	2	2	3	1	2	2	2	2	3	2	3	0	1	3	3	3	2	2	3	3	3	2	3	2
3	1	LRI	2	2	5	2	5	6	5	5	6	6	6	6	5	5	3	3	4	4	6	4	6	5	5	5
4	1	LRI	2	2	5	4	6	6	6	6	6	1	6	6	6	6	6	6	6	6	6	6	6	6	6	6
5	1	LRI	2	2	5	1	3	4	5	4	4	1	2	1	5	5	5	3	3	4	5	5	5	3	4	4
5	2	LRI	2	2	5	2	6	5	5	5	5	5	5	5	5	6	6	5	5	5	5	3	3	5	4	5
2	2	LRI	2	2	2	2	6	6	6	6	6	4	6	6	6	6	6	6	4	6	6	3	6	6	5	6
5	1	LRI	2	2	5	1	6	6	6	5	6	6	6	6	6	6	6	6	6	6	6	5	4	6	5	6
2	1	LRI	2	2	2	1	4	4	3	4	4	4	4	4	3	3	3	3	4	3	4	4	3	4	4	4
5	1	LRI	2	2	5	1	6	4	6	6	6	6	6	6	5	6	5	5	5	5	5	4	5	6	5	5
3	1	LRI	2	2	1	1	5	5	5	5	5	6	5	6	5	5	5	4	5	5	5	5	5	5	5	5
3	1	LRI	2	2	3	1	5	3	6	4	6	1	2	2	4	3	5	5	4	6	6	6	6	4	6	4
3	1	LRI	2	2	1	1	5	5	3	5	4	5	4	4	5	4	5	4	6	4	5	5	5	4	5	5
4	1	LRI	2	2	5	1	4	5	5	5	5	5	5	5	5	6	6	5	5	5	6	6	6	5	6	5
4	1	LRI	2	2	3	1	3	6	5	5	6	5	6	6	6	5	5	5	5	5	5	5	5	5	5	5
5	1	LRI	2	2	3	1	3	5	6	5	5	5	6	6	4	6	6	4	6	6	6	6	5	5	6	5
3	1	LRI	2	2	4	1	4	5	5	5	5	1	4	4	5	5	4	2	4	5	5	6	5	4	5	4
3	1	LRI	2	2	3	1	3	6	6	6	5	6	5	5	6	6	6	6	6	6	6	5	6	5	6	6
1	1	LRI	2	2	1	1	5	6	5	6	6	5	6	6	5	6	6	6	6	4	6	6	6	6	6	6
3	2	LRI	2	2	2	1	4	6	6	6	6	6	6	5	5	6	6	5	6	6	6	5	5	6	6	6
5	1	LRI	2	2	5	1	6	6	6	6	6	6	6	6	6	6	5	5	5	5	6	5	5	6	5	6
2	1	LRI	2	2	2	1	5	5	6	5	5	4	4	4	4	3	3	2	3	3	3	0	5	4	3	4
2	1	LRI	2	2	2	1	4	6	5	5	6	4	5	5	5	5	6	5	6	5	5	5	6	5	5	5
2	1	LRI	2	2	3	2	6	6	6	6	6	6	6	6	6	6	6	5	6	6	6	6	5	6	6	6
3	1	MET	2	2	5	4	5	6	6	5	5	5	5	4	6	6	6	3	6	6	6	6	6	5	6	5
4	1	MET	2	2	5	4	6	6	6	6	6	5	6	6	6	6	6	6	6	6	6	6	6	6	6	6
4	1	MET	2	2	3	2	3	6	6	6	6	5	5	5	5	5	5	5	5	5	5	5	5	5	5	5
4	1	MET	2	2	2	1	4	5	5	4	5	5	5	4	4	5	4	4	5	4	5	4	4	5	4	4
3	1	MET	2	2	3	4	5	5	5	5	5	5	5	4	4	6	5	3	5	5	5	1	5	5	4	5
2	1	LRI	2	1	4	1	4	1	4	4	5	5	5	4	4	5	4	3	4	3	4	3	4	4	4	4
2	1	LAR	2	1	3	1	4	4	4	4	4	4	5	5	5	5	4	2	6	5	5	4	6	4	5	4
3	1	LAR	2	1	3	1	4	4	4	3	4	4	4	3	3	4	3	3	5	3	4	5	3	4	4	4
2	1	LAR	2	1	3	1	1	1	1	1	1	3	1	0	0	2	2	1	5	3	6	5	5	1	5	2
3	1	LAR	2	1	4	4	5	6	6	6	5	0	6	5	6	6	6	6	4	6	6	6	6	5	6	5
2	1	LAR	2	1	2	1	6	6	6	6	6	6	6	6	6	6	6	6	6	6	6	6	6	6	6	6
3	1	LAR	2	1	4	1	5	6	5	5	6	6	6	3	5	6	5	4	5	4	5	5	4	5	5	5
1	1	LAR	2	1	2	1	2	4	5	6	5	5	6	5	5	6	6	4	6	4	5	6	5	5	5	5
2	1	LAR	2	1	3	4	4	6	6	6	5	1	6	4	6	6	6	6	6	3	4	1	0	5	3	5
5	1	LAR	2	1	5	1	5	6	6	6	6	6	6	5	6	6	6	5	6	5	6	5	5	6	5	6
3	1	LAR	2	1	4	1	5	5	5	5	5	5	5	5	6	6	5	5	5	5	5	4	6	5	5	5
2	1	LAR	2	1	3	2	5	6	5	6	6	5	6	6	6	6	6	6	6	6	6	5	4	6	5	6
5	1	LAR	2	1	5	1	5	6	6	6	4	5	4	4	4	5	5	5	5	4	5	4	5	5	5	5
4	1	LAR	2	1	5	4	5	6	5	5	5	3	5	5	5	6	6	5	6	5	6	5	6	5	6	5
2	1	LAR	2	1	2	1	4	2	6	5	4	5	4	3	1	5	4	3	6	5	6	2	5	4	5	4
4	1	LAR	2	1	5	1	5	4	3	4	4	4	4	3	3	4	3	4	4	3	4	3	4	4	4	4
5	2	MET	2	2	5	1	3	4	5	2	1	3	1	0	1	5	2	1	4	4	4	1	3	2	3	2
4	1	MET	2	2	5	1	5	5	6	5	5	6	5	5	6	6	5	5	5	5	6	6	6	5	6	5
3	1	MET	2	2	4	4	5	5	5	5	5	5	5	5	5	5	4	3	6	5	5	3	6	5	5	5
2	1	MET	2	2	3	4	5	5	5	4	4	4	4	4	3	5	4	4	5	3	4	1	3	4	3	4
5	1	MAU	2	2	5	1	5	6	6	5	6	5	6	5	5	6	6	6	5	6	5	6	6	6	6	6
5	1	MAU	2	2	5	1	6	6	6	6	6	6	6	6	6	6	6	6	6	6	6	6	6	6	6	6
2	1	LRI	2	1	2	1	4	4	5	4	5	5	5	2	5	5	2	0	5	0	5	1	2	4	2	4
2	2	MET	2	2	2	1	5	5	6	5	6	0	5	5	4	6	5	4	5	0	4	0	5	5	3	4
1	1	MET	2	2	2	2	3	4	4	5	5	4	4	2	2	6	5	4	4	5	6	6	6	4	5	4
1	1	MAU	2	2	1	1	5	5	6	5	6	6	6	4	5	5	5	4	4	5	5	5	5	5	5	5
4	1	LRI	1	2	4	1	2	5	5	5	3	5	4	3	4	5	5	4	5	4	5	5	5	4	5	4
3	1	LRI	1	1	3	1	6	6	6	6	6	6	6	6	6	6	6	6	6	6	6	6	6	6	6	6
3	1	MET	2	2	4	4	4	5	5	5	4	0	4	4	4	5	4	4	5	4	6	3	6	4	5	4
2	1	MET	1	2	3	1	3	3	3	3	4	3	4	2	4	4	4	3	4	3	4	4	3	3	4	3
3	2	MET	1	2	5	1	3	3	4	4	3	4	4	3	3	4	4	4	4	4	4	4	4	4	4	4
1	1	MET	1	2	1	2	1	2	2	2	2	2	2	2	1	3	2	1	6	2	3	3	4	2	4	2
3	1	MET	2	2	2	1	5	6	6	5	5	6	6	6	6	6	6	6	5	6	6	6	6	6	6	6
2	1	MET	2	2	1	1	3	3	3	5	5	5	5	5	4	6	4	4	6	6	6	6	6	4	6	5
3	1	MET	2	2	3	4	5	6	6	6	6	6	6	6	6	6	6	6	6	6	6	6	6	6	6	6
5	1	MET	2	2	5	4	6	6	5	6	6	5	6	6	5	6	5	6	6	5	6	6	6	6	6	6
2	1	MAU	2	2	3	1	5	5	6	5	5	3	3	4	5	5	5	5	4	5	5	3	6	5	5	5
3	1	MET	2	2	5	1	6	6	6	5	6	6	6	6	6	6	6	5	5	6	6	5	6	6	6	6
4	1	MAU	2	2	5	4	5	6	6	5	5	6	5	4	4	6	5	5	6	5	6	6	6	5	6	5
2	1	MAU	2	2	3	1	6	6	6	6	5	4	6	2	4	5	5	3	6	6	6	6	6	5	6	5
1	1	MAU	2	2	1	2	4	5	6	5	4	3	5	3	2	4	4	0	6	4	4	6	4	4	5	4
3	2	LRI	1	2	4	1	3	5	6	5	6	5	5	5	3	5	5	4	5	4	4	4	0	5	3	4
1	1	LRI	1	2	2	1	5	6	4	4	6	6	6	4	5	6	5	4	6	6	4	6	5	5	5	5
3	1	LRI	1	2	3	4	6	6	6	6	6	5	6	4	6	6	6	4	6	6	6	6	6	6	6	6
3	1	LRI	1	2	2	1	5	6	5	5	6	4	6	2	5	5	5	5	6	6	6	5	5	5	6	5
4	2	LRI	1	2	4	1	3	4	3	3	4	4	3	4	3	3	3	3	4	3	4	2	2	3	3	3
5	1	LRI	1	2	5	1	5	6	6	6	6	6	6	6	6	6	6	6	5	6	6	3	6	6	5	6
2	1	LRI	1	2	2	2	5	6	4	4	5	4	4	3	4	5	4	4	5	4	5	5	5	4	5	4
3	2	LRI	1	2	4	1	6	6	6	6	6	5	6	5	5	6	5	4	5	4	6	0	5	6	4	5
2	2	MAU	2	1	2	1	4	3	4	5	4	3	5	1	1	6	5	5	5	5	5	5	4	4	5	4
4	1	MAU	2	1	5	1	6	5	5	5	5	4	5	5	5	5	5	5	5	5	5	5	5	5	5	5
2	2	MAU	2	2	4	1	3	5	5	5	5	0	5	6	4	5	5	6	6	5	5	3	4	5	4	5
3	2	MAU	2	2	3	1	4	4	4	6	5	4	4	4	4	4	4	2	6	4	6	0	5	4	4	4
2	2	MAU	2	2	2	1	4	4	3	4	4	4	4	4	4	4	4	4	4	4	4	4	4	4	4	4
2	1	MAU	2	2	3	2	4	4	5	5	4	5	5	2	3	5	5	5	5	3	5	4	5	4	4	4
3	1	MAU	2	1	4	1	4	5	4	2	4	3	4	5	4	5	4	4	5	4	5	5	5	4	5	4
5	1	MAU	2	2	5	1	2	4	4	4	3	3	3	2	3	4	4	4	4	5	5	5	5	3	5	4
3	1	MAU	2	2	3	1	1	2	2	2	2	3	2	2	2	2	2	4	2	2	4	4	4	2	3	2
4	2	MAU	1	1	5	4	5	5	5	5	5	5	5	5	5	5	5	5	5	5	5	5	5	5	5	5
3	1	MAU	1	1	4	4	3	3	3	3	3	3	3	2	2	3	3	3	3	3	3	3	2	3	3	3
1	1	LRI	2	2	1	1	4	5	4	5	4	4	5	2	1	5	5	3	5	4	5	5	5	4	5	4
2	1	LRI	2	2	1	1	4	5	4	5	4	4	5	2	1	5	5	3	5	4	5	5	5	4	5	4
2	1	LRI	2	2	2	1	5	4	5	4	4	5	4	3	4	5	4	3	5	4	4	5	5	4	5	4
1	1	MAU	1	1	2	1	5	5	3	4	4	4	3	1	2	3	5	4	4	4	4	3	4	4	4	4
2	2	MAU	1	1	2	1	5	3	4	6	3	3	3	3	3	3	3	4	3	0	1	6	4	4	3	3
2	1	MAU	1	1	2	1	5	4	5	6	5	4	5	4	3	6	6	4	6	5	6	5	5	5	5	5
4	2	MAU	1	1	5	1	1	2	2	2	3	5	4	1	1	2	2	2	0	1	6	5	5	2	4	3
4	1	MAU	1	1	1	1	3	2	3	3	2	3	2	2	2	3	3	2	6	4	5	1	6	2	4	3
2	1	MAU	1	1	2	1	6	6	6	6	6	6	6	5	6	6	6	5	6	6	6	6	6	6	6	6
3	2	MAU	1	1	4	1	5	5	6	6	6	3	6	5	5	6	6	6	6	6	6	6	6	5	6	6
3	1	MAU	1	1	3	1	5	6	6	5	5	6	6	6	6	6	5	5	5	5	5	4	6	6	5	5
2	1	LAR	2	2	2	2	2	3	4	4	4	3	6	4	6	6	6	5	5	4	6	2	5	4	4	4
1	2	MAU	1	1	2	2	3	4	2	4	3	1	2	2	4	5	6	4	5	4	4	5	5	3	5	4
1	2	MAU	1	1	2	1	5	5	5	5	6	6	6	6	5	6	6	6	6	4	6	4	6	6	5	5
1	1	MAU	1	1	1	1	3	2	3	3	2	2	2	1	2	2	4	5	5	5	5	5	5	2	5	3
1	2	MAU	1	1	2	1	5	6	6	6	5	5	6	3	3	5	5	4	5	4	4	3	5	5	4	5
2	1	MAU	2	1	2	4	3	3	4	4	3	3	4	2	4	5	5	6	5	5	5	3	3	4	4	4
1	2	MAU	2	2	1	1	3	3	2	3	3	4	1	1	2	2	6	6	6	5	5	5	5	3	5	3
1	1	MAU	1	1	2	1	6	5	6	5	5	6	6	5	6	6	6	5	6	6	6	6	6	6	6	6
2	2	LAR	2	2	3	2	3	3	5	4	4	3	4	3	4	4	4	4	5	4	4	5	5	4	5	4
2	2	MAU	1	1	2	1	4	3	2	4	3	1	2	2	2	4	2	4	4	1	3	3	3	3	3	3
2	2	MAU	1	1	2	1	3	4	4	3	3	2	4	3	3	4	3	3	4	3	4	1	2	3	3	3
1	1	MAU	1	1	1	1	5	6	5	5	5	3	4	5	5	5	5	4	6	6	6	5	5	5	6	5
2	1	MAU	1	1	1	1	3	3	3	3	3	4	5	3	3	3	2	3	4	3	4	4	4	3	4	3
2	1	MAU	1	1	3	2	5	6	5	5	5	5	6	5	5	6	6	4	6	5	6	6	5	5	6	5
2	1	MAU	1	1	1	1	5	5	6	6	6	5	6	6	6	6	4	5	6	2	6	2	6	6	4	5
2	1	LAR	2	1	3	4	5	6	6	5	4	4	6	4	4	6	4	4	6	4	6	4	6	5	5	5
3	2	LAR	1	2	5	1	6	6	6	6	6	6	6	6	6	6	6	6	6	6	6	6	6	6	6	6
3	2	LAR	1	2	3	4	6	6	6	6	6	6	6	6	6	6	6	6	6	6	6	6	6	6	6	6
3	1	LAR	1	2	5	4	2	2	2	2	2	2	2	2	2	2	2	2	2	2	2	2	2	2	2	2
1	1	LAR	1	2	1	1	5	5	5	5	5	2	5	4	5	5	5	4	4	4	5	1	5	5	4	4
2	1	LAR	1	2	3	4	5	6	4	4	6	5	6	5	5	6	5	5	5	5	5	6	6	5	5	5
1	2	LAR	1	2	1	1	6	6	5	6	6	5	6	6	6	6	5	3	6	3	4	3	6	6	4	5
3	1	LAR	1	2	4	1	6	6	6	6	6	5	5	5	5	6	5	5	5	5	5	5	5	6	5	5
1	1	LAR	1	2	2	1	3	3	2	2	2	2	2	2	2	2	2	1	6	0	2	2	5	2	3	2
3	1	LAR	1	2	3	1	5	6	5	4	5	3	6	4	5	6	5	3	6	4	5	5	5	5	5	5
3	1	LAR	1	2	3	1	2	2	2	2	1	2	1	2	2	2	2	2	2	2	2	2	2	2	2	2
3	1	LRI	2	2	3	1	5	5	5	5	5	4	5	5	5	5	5	5	5	5	5	5	5	5	5	5
2	1	LAR	1	2	2	1	0	0	2	2	0	2	0	0	0	2	4	2	2	0	5	2	2	1	2	1
4	1	LAR	1	2	4	1	6	6	6	5	6	6	6	5	6	6	5	5	6	6	6	5	5	6	6	6
1	1	MAU	2	1	2	1	4	2	4	1	6	0	5	5	5	5	2	1	5	5	1	1	1	4	2	3
1	2	MAU	1	1	2	1	2	3	1	2	2	2	3	1	1	3	2	2	4	2	3	1	3	2	3	2
2	2	MAU	1	1	2	1	1	4	2	2	2	3	3	0	1	3	2	1	5	3	2	1	3	2	3	2
1	2	MAU	1	1	2	1	1	4	2	2	2	3	4	0	1	3	2	1	4	2	3	4	3	2	3	2
2	1	MAU	2	2	2	2	1	1	5	4	0	2	0	4	0	0	2	1	1	0	2	2	6	2	2	2
2	2	MAU	1	1	2	1	1	4	2	2	2	3	3	0	1	3	2	1	4	2	3	4	3	2	3	2
3	2	MAU	1	1	3	1	2	4	3	3	4	3	3	2	3	3	3	2	4	3	3	4	3	3	3	3
2	1	MAU	2	2	2	1	5	4	6	4	3	4	3	3	3	4	4	4	4	4	4	4	4	4	4	4
2	1	MAU	2	1	3	1	2	4	3	3	4	3	3	2	2	4	3	2	5	3	2	4	3	3	3	3
1	1	MAU	2	1	2	1	2	4	3	3	4	4	3	1	3	4	3	2	4	3	2	4	3	3	3	3
2	1	MAU	2	1	2	1	2	4	3	3	4	4	3	1	3	4	3	2	4	4	3	4	3	3	4	3
3	2	MAU	2	1	4	1	2	4	3	3	4	3	3	2	4	4	4	2	5	4	3	4	3	3	4	3
3	1	LRI	2	2	3	3	5	5	6	5	4	0	2	2	3	6	5	5	5	5	5	6	5	4	5	4
2	1	LRI	2	2	3	1	4	6	6	4	6	1	6	4	6	6	6	4	6	6	6	6	6	5	6	5
4	1	LRI	2	2	4	1	4	5	4	4	4	4	4	4	4	4	4	4	4	4	4	4	4	4	4	4
5	1	LRI	2	2	5	3	6	6	6	6	6	6	6	6	6	6	6	6	6	6	6	5	6	6	6	6
4	2	LRI	2	1	5	4	3	3	4	5	2	2	1	2	2	3	1	1	0	0	2	5	5	2	3	3
3	2	MAU	1	1	2	1	1	5	2	3	5	4	5	5	6	5	3	1	0	5	1	3	0	4	2	3
1	1	MAU	1	1	2	1	5	5	1	1	1	1	0	1	5	4	4	5	5	4	6	1	1	3	3	3
1	2	MAU	1	2	2	1	1	2	5	5	0	4	6	0	2	4	4	4	1	1	4	3	5	3	3	3
3	2	MAU	2	1	2	1	0	2	1	3	1	2	3	5	5	6	3	2	3	2	6	3	4	3	4	3
3	1	MAU	1	1	2	1	4	2	4	0	3	6	6	4	3	2	3	3	1	4	5	2	0	3	2	3
3	1	MAU	2	1	2	1	4	4	1	2	6	0	5	3	3	5	3	4	4	4	3	4	3	3	4	4
2	2	MAU	1	1	3	1	5	5	2	1	3	0	5	1	0	3	3	4	2	0	0	4	2	3	2	2
2	2	MAU	1	1	3	1	2	5	0	2	1	1	4	4	2	5	1	5	4	6	3	5	4	3	4	3
2	2	MAU	1	1	3	1	1	3	1	2	4	4	3	4	2	4	6	2	3	6	0	2	6	3	3	3
1	1	MAU	1	1	2	1	3	5	1	5	0	6	1	3	5	0	5	5	5	3	3	4	1	3	3	3
1	2	MAU	1	1	2	1	1	6	3	2	3	3	3	1	5	0	3	3	6	0	3	5	4	3	4	3
5	1	LAR	2	1	4	2	5	6	5	4	5	5	6	4	6	5	5	5	5	5	6	5	5	5	5	5
3	2	LRI	2	2	4	1	5	6	5	5	5	5	5	4	5	5	4	4	4	5	5	5	4	5	5	5
2	1	MAU	2	1	3	1	3	4	2	2	3	3	3	1	3	4	4	2	4	3	3	4	3	3	3	3
1	1	MAU	1	1	3	1	3	0	2	1	6	6	3	5	0	6	6	3	3	3	3	1	3	3	3	3
3	2	MAU	1	1	2	1	4	2	3	1	5	1	3	4	3	1	0	1	2	5	4	4	2	3	3	3
2	1	MAU	1	1	2	1	4	2	2	1	0	3	1	4	3	5	4	2	2	2	5	3	0	2	2	2
1	1	MAU	2	1	2	1	2	5	2	2	0	5	5	6	5	5	5	3	6	2	1	1	0	4	2	3
3	2	MAU	2	1	3	1	4	4	6	0	1	5	2	2	4	2	4	3	0	2	5	5	0	3	2	3
1	2	MAU	1	1	3	1	2	1	4	1	4	4	1	3	2	2	6	0	5	5	6	3	2	2	4	3
2	1	MAU	1	2	2	1	6	1	5	6	0	5	5	5	5	2	2	1	5	2	1	6	3	4	3	4
2	1	MAU	1	1	2	1	2	5	2	2	5	2	6	2	4	3	5	2	2	5	1	4	1	3	3	3
1	1	MAU	2	1	2	1	2	2	6	3	5	5	5	5	3	5	1	2	3	3	5	4	3	4	4	4
2	1	MAU	2	1	2	1	6	4	5	2	4	3	5	3	6	1	2	5	4	3	3	0	6	4	3	4
2	1	MAU	1	1	3	1	2	3	0	1	1	1	2	5	1	6	2	3	5	4	0	4	1	2	3	2
3	2	MAU	1	1	3	1	3	1	4	4	2	1	3	2	1	6	5	2	5	2	0	5	3	3	3	3
2	2	MAU	1	2	2	1	3	5	4	1	3	5	6	6	4	2	6	4	5	1	5	2	2	4	3	4
2	1	MAU	1	1	2	1	1	2	1	3	1	5	1	1	1	3	2	1	5	1	4	3	4	2	3	2
3	2	MAU	1	1	2	1	1	0	4	2	4	3	5	4	3	0	4	4	3	3	4	4	5	3	4	3
1	2	MAU	1	1	2	1	2	3	5	5	1	0	4	6	1	5	5	3	1	5	6	1	2	3	3	3
4	1	MAU	1	1	3	4	5	5	5	5	5	4	5	5	5	5	5	5	5	4	5	2	2	5	3	5
2	1	LRI	2	2	2	4	3	3	4	3	3	0	3	3	1	4	3	5	5	3	5	5	3	3	4	3
4	1	MET	2	1	5	4	4	5	5	4	4	3	5	3	5	5	5	5	5	4	4	2	4	4	4	4
5	1	MET	2	1	5	4	6	6	6	6	6	6	6	6	6	6	6	6	5	5	6	5	5	6	5	6
3	2	MET	2	1	4	4	6	6	6	6	6	6	6	6	3	3	3	3	3	3	3	3	3	5	3	5
5	1	MET	2	1	5	1	5	6	6	6	6	4	6	5	4	5	4	5	5	3	5	5	3	5	4	5
2	1	MET	2	1	2	1	6	6	6	6	6	6	6	6	6	6	6	6	4	6	6	6	6	6	6	6
